# Supplementary material for: Effectiveness of preventive interventions on adolescents’ depression and suicidal tendency: a systematic review of randomized controlled trials
Source: Front Psychol. 2025 May 5;16:1356816. doi: 10.3389/fpsyg.2025.1356816 (PMC12087179; doi:10.3389/fpsyg.2025.1356816)
Supplement: Supplementary file 6 [file Supplementary_file_5.xlsx]

## Sheet: Sheet2
	Sr #	Author & Country	Interventions Vs Control	Study Outcome	Outcome Tool	Planned Follow-ups	Continuous Outcome from baseline to the Follow-up Period													Effect size reported by Author	Overall Intervention Effectiveness Summary, Between Groups, Across Various Time Points,
							Baseline	Follow-up	Post-intervention Assesment (Intervention VS Control)	Intervention Effectiveness Between Groups		Follow-up	Mid-point data Intervention VS Control	Intervention Effectiveness Between Groups		Follow-up	Endpoint data Intervention VS Control	Intervention Effectiveness Between Groups
		Schwartz et al., 2023 USA	BBT vs ARC (control) & Effect size, P value	Absence of Anxiety, Depression ,Suicidality Index	MFQ	T0 ( Baseline) T1 ( 4month) T2 ( 8 months)	n=95, BBT 16.6(11.6) vs n= 90, ARC 15.5(9.9)	4 M	n=95, BBT 6.4(7.5) vs n= 90, ARC 9.3(9.3)	At 4 months, across all these measures, BBT demonstrated a consistent pattern of statistically significant effectiveness over ARC at reducing negative mood, anxiety symptoms, and suicidal ideation	SS	Not Applicable	_	_	_	8 M	n=95, BBT 5.2(11.2) vs n=90, ARC 6.7(8.0)	The results indicate uncertainty in the efficacy of BBT for reducing depression and suicidal tendencies at 8 months, given the small effect sizes and confidence intervals that include zero, alongside non-significant p-values. for anxiety, BBT INT demonstrated effectiveness at 8 months marked by lower scores, a negative effect size, and a significant p-value, suggesting it is superior to the contr…	NSS	Reported	BBT continued to be effective, especially in managing anxiety, yet the degree of its impact on depression and suicidality lessened somewhat as the time extended from 4 to 8 months post-intervention, indicating a diminishing effect for these particular measures.
									d=0.101 (-0.1867, 0.3903), p = .019								d=-0.153 ( -0.442; 0.1353), p = .175
	1				SCARED		n=95, BBT 32.2(14.2) vs n= 90, ARC 29.0(13.9)		n=95, BBT 17.2(13.1) vs n= 90, ARC 22.8(12.4)								n=95, BBT 15.2(11.2) vs n=90, ARC 18.8(12.9)		SS
									d=-0.4387 (-0.730, -0.147), p < .001								d=-0.2986 (-0.5885, -0.0087), p = .001
					Suicidality Index (SI)		n=95, BBT 0.7(1.3)vs n= 90, ARC 0.6(1.2)		n=95, SI= BBT 0.2(0.8) vs n= 90, ARC 0.5(1.2)								n=95, BBT 0.2(0.6) vs n= 90, ARC 0.3(1.1)		NSS
									d=-0.2957 ( -0.5856, -0.0059), p=.038								d=-0.1137 (-0.4022, 0.1748), p=not reported
	2	Nagamitsu et al., 2022 Japan	WCV	Reduced scores for depressive symptoms	Depression Self-Rating Scale for Children (DSRS-C)	T0 ( Baseline); T1 ( 1month); T2 ( 2 months); T3 ( 4months)	n=68, 8.43(5.51)	1 M	n=66,7.18 (5.34)	Both interventions—WCV and WCV with Phone App CBT—showed a moderate to large significant reduction in depressive symptoms after 1 month,	SS	2 M	n=66, 8.12(6.04)	At 2 months, WCV showed a small to moderate beneficial effect on reducing depressive symptoms, while WCV with Phone App CBT had a minimal positive impact, not definitively significant given the confidence interval includes zero.	WCV - SS and WCV+ Phone App CBT Shows NS results than control	4 M	n= 66, 7.4(6.10)	These results suggest a moderate negative effect size for WCV, indicating a reduction in depressive symptoms compared to the control group, and a smaller effect size for WCV with Phone App CBT, which is not statistically significant as the CI includes zero.	SS for WCV and NS for WCV+ Phone App CBT	ES is reported only for 1 month post intervention period	WCV sustained a moderate effect on depression in teens, while adding a CBT app showed early promise but didn't maintain significant benefits over time.
			WCV with phone app CBT				n=71, 9.26(6.46)		n=69, 8.12 (5.60)				n= 68, 9.46(6.85)				n=66, 9.14(6.68)
			vs waitlist Control				n=72, 11.21(5.97)		n=72, 11.20 (6.03)				n=72, 10.54(6.80)				n=70, 10.76(6.81)
			Effect size / P value						WCV vs. Control : d =-0.706, (-1.046, -0.363) , P value P = .045) WCV+Phone App CBT vs. Control:d =-0.529 (-0.863, -0.196), P = .004				WCV vs. control: d =-0.375 , ( -0.712, -0.038) WCV+ Phone App CBT vs. Control =0.158, (-0.49. 0.173); P values not reported				WCV VS. Control: d =-0.52, (-0.861, -0.177) WCV + Phone App CBT vs. Control : d =-0.24 ( -0.578, 0.097) P values not reported,
	3	(A) Waraan et al, 2021, Norway	AFBT vs TAU	Reducing depression among adolecents	GRID HAMD	Planned- T0 ( Baseline); T1 ( 3month); T2 ( 6 months); T3 ( 12 months) after 16 weeks study was not able to contineu due to low sample and drop out	n=30, 21.87 (4.61) INT vs 21.92 (4.07) CONT	4 M	n=30, 17.81 (1.34) INT vs 17.36 (1.45) CONT	The intervention's small effect size and positive Cohen's d, along with a wide confidence interval crossing zero and a negligible t-value, indicate no significant depressive symptom reduction,	NSS	Follow-up asesement was not done due to low recruitment and adherence	_	_	_	Follow-up asesement was not done due to low recruitment and adherence	_	_	NSS	Not Reported	The intervention showed a small to medium effect size (Cohen's d = 0.322), but this did not translate into statistical significance, with a high P-value suggesting no reliable difference from the control. Moreover, the positive direction of the effect size raises questions, as a reduction in depressive symptoms would be indicated by a negative value. This discrepancy suggests the intervention may…
			Effect size / P value						d = 0.322, (-0.187, 0.832), P=0.97 (t-value = 0.042)
	4	(B) Waraan et al, 2021, Norway	AFBT vs TAU	Reducing suicidal ideation among adolecents with depression	SIQ-JR	Planned -T0 ( Baseline); T1 ( 3month); T2 ( 6 months); T3 ( 12 months) after 16 weeks study was not able to contineu due to low sample and drop out	n=30, 39.40(19.45) in ABFT and 46.77 (25.81)	4 M	The data, analyzed after four months, reported beta coefficients, showing reduced suicidal tendencies in both groups due to time. However, ABFT’s impact on the intervention group remains uncertain.	The p-values of 0.42 for the ABFT group and 0.18 for the interaction of ABFT and time indicate non-significance. The impact of ABFT on the intervention group remains uncertain.	NSS	Not done due to low recruitment and adherence	Not done due to low recruitment and adherence	_	_	Not done due to low recruitment and adherence	Not done due to low recruitment and adherence	_	NSS	Not Reported	The intervention's impact was insignificant, failing to surpass the control group in mitigating suicidal tendencies among teenagers.
			Effect size / P value						a p-value of .42 for the ABFT group and .18 for the interaction of ABFT and time was only factor to improve rates
	5	Jonge-Heesen et al., 2020 Netherlands	OVK 2.0 vs Active Contol	Reducing depressive symptoms and suicide tendencies .	CDI-2	T0 (Screening); T1 (baseline ); T2 (3 months); T3 (6 months) T4 (12 months)	n=66, CDI-2 by adolecent 16.18 (4.92) in OVK and n=64, 15.68 (7.08) in cont	3 M	n=66,CDI-2 by teens 13.32 (7.07) in OVK and n=64, 14.71 (9.06) in cont	At 3 months follow -up, the OVK INT was not effective in reducing depressive symptoms among teens, as indicated by both teen self-reports and parent observations. In fact, parents reported an increase in symptoms, suggesting the intervention may have been counterproductive.	NSS	6 M	n=66, CDI-2 by teens 12.10 (6.85) in OVK and n=64, 13.72 (8.72) in cont	At 6 months follow up, the OVK INT was not effective to reduce depressive symptoms among teens, as indicated by both teens and their parents. Teens reported a minor, non-significant reduction, whereas parents observed a significant increase in symptoms in the intervention group compared to the control.	NSS	12 M	n=66, CDI-2 by adolecent 10.78 (7.05) in OVK and n=64, 13.32 (7.50) in cont	At 12 months, the OVK intervention shows conflicting results between teens' self-reports and parents' observations. While teens reported a slight and statistically significant decrease in depressive symptoms, suggesting some effectiveness of the intervention, parents observed a moderate increase in symptoms, indicating a potential lack of effectiveness	Teen's SS Prents' NSS	Not Reported	The intervention (OVK) does not appear to be effective in reducing depressive symptoms among teens according to both their own self-reports and the reports of their parents. From the teen's perspective, the change was not statistically significant, indicating no effective reduction in symptoms. From the parents' perspective, the intervention appears to have led to an increase in observed symptoms…
							n=60, CDI-2 by parents 20.14 (5.54) in OVK and n=59 16.78 (5.86) in cont		n=60, CDI-2 parents 18.66 (6.00) in OVK and n=59, 15.09 (6.36) in cont				n=60, CDI-2 parents 17.42 (6.27) in OVK and n=59, 14.41 (6.21) in cont				n=60, CDI-2 parents 16.59 (6.34) in OVK and n=59, 14.07 (6.53) in cont
																	Teens ES -0.35 (-0.696 -0.002), vs Parents ES 0.39 (0.0288, 0.754)
			Effect size / P value				#VALUE!		Adolescent d -0.17 (−0.516, 0.173) vs Parents d 0.58 ( 0.211, 0.944)				Teens ES - 0.21 (−0.552, 0.138) vs Parents ES 0.48 (0.118, 0.847)
	6	Diamond et al, 2019 USA	AFBT vs FE-NST	Reducing adolescents’ suicide ideation and depressive symptoms.	SIQ-JR	T0 (Baseline) T1 (4 months) T2 (6 months) T3 (8 months) T4 (10 months) T5 (12 months)	n=66, SIQ-JR= AFBT 49.49 (14.66)VS n=63, FE-NST 50.27 (15.73)	4 M	n=66, SIQ-JR, F(1,127)=1.81, p-value: 0.18	These F-statistics suggest that while both groups saw significant individual improvements in outcomes, there was no significant statistical difference in the rates of improvement of AFBT versus FS-NST	NSS	NA	not reported ( the aim of paper was report 4 month findings)	_	_	_	not reported ( the aim of paper was report 4 month findings)	_	_	Reported post intervention by using F statistics	Both ABFT and FE-NST ( active control) produced substantial reductions in suicidal ideation and depressive symptoms. The effect sizes for both treatments were large and clinically significant, indicating that both interventions were highly effective.
					BDI-II		n=66, BDI-II, AFBT 31.06 (7.68) vs n=63, FE-NST 29.99 (8.29)		n=63, BDI=II, F(1,127)=0.11, p-value: 0.74
			Effect size / P value						SIQ-JR =AFBT d = 2.24 vs NS d=1.93 BDI-II, AFBT d = 1.90 vs NS d=1.72
	7	Bernal 2019, USA	TEPSI+CBT vs CBT & Effect Size and P value	Reduce Depression & Suicidal Ideation	CDI/Major Depressive Disorder (MDD)	T0 (Baseline); T1 (3 months); T2 (6 months); T3 (9 months) T4 (12 months); T5 (15 months)	n=60, CDI: 21.68 (7.38) in (TESPI+CBT) vs. n=61, 22.97 (7.72) in CBT	3M	CDI- Estimate regression coefficients= -0.078 SE=0.088, Est/SE= - 0.885	at 3 months follow -up, None of the tools indicated a statistically significant effect of the TEPSI+CBT intervention on reducing depressive symptoms or suicidal ideation. The effect sizes were either too small to be meaningful with uncertain 95% CIs or, in the case of SIQ-Jr, suggested a trend in the undesired direction.	NSS	9M	Remission -MDD% : 69.0 (n = 40) in (TESPI+CBT) vs. 74.1 (n = 43) in CBT	At 9 months, both the MDD and CDRS-R remission data suggest that there is no significant advantage to adding TEPSI to CBT compared to using CBT alone.	NS	15 M	Remission -MDD% : 67.2 (n = 39) in (TESPI+CBT) vs. 69.5 (n = 41) in CBT	The remission rates for both MDD and CDRS-R at 15 months post-treatment indicate no significant difference in effectiveness between the TEPSI+CBT and CBT alone groups.	NSS	Not Reported	TEPSI+CBT intervention does not demonstrate a statistically significant advantage over CBT alone atreducing depressive symptoms across the measured intervals.
									d = -0.087 (-0.282, 0.106), P =0.376				d=-0.138 ( -0.665, 0.388) P 0.681				d=-0.058(-0.578, 0.461), P value 0.950
					CDRS-R		n=60, CDRS-R: 52.00 (8.27) in (TESPI+CBT) . n=61, vs. 52.46 (9.13) in CBT		CDRS-R- Estimate regression coefficients= - 0.061 SE= 0.099, Est/SE= -0.613,				Remission CDRS-R% : 27.6 (n = 23) in (TESPI+CBT) vs. 31.0 (n = 18) in CBT				Remission CDRS-R % : 31.6(n = 17/) in (TESPI+CBT) vs. 35.0 (n = 21) in CBT
									d = -0.099 (-0.414, 0.216) , p= 0.621				d=-0.090 (-0.837, 0.656) P 0.399				d=-0.084 (-0.834, 0.665), P value 0.842
					SIQ-JR		n=60, SIQ-Jr:18.33 (17.63) in (TESPI+CBT vs . n=61, 19.75 (18.25) in CBT		SIQ-Jr- Estimate regression coefficients= 0.118 SE= 0.140 , Est/SE= 0.843,				Not reported				Not Reported
									d = 0.139 (-0.185, 0.464), P = .399				_				_
	8	Silverstone et al 2017, Canada	EMPATHY Program vs baseline as control & Effect Size and P value	Reduce Depression	PHQ	T0 (Baseline); T1 (3 months); T2 (7 months); T3 (15 months)	n=1884, 3.43 (±3.67)	3 M	2.95 (±3.37)	At the 3-month follow-up, the EMPATHY program showed a statistically significant, albeit modest, decrease in depression, anxiety, and suicidal risk, indicating effective intervention outcomes.	SS	7 M	2.83 (±3.25)	7 months into the EMPATHY program, there was a small yet consistent reduction in depression and anxiety, coupled with a moderate and meaningful decrease in suicide risk, underscoring the program's ongoing effectiveness.	SS	15 M	2.95 (±3.29)	EMPATHY program was effective in maintaining a reduction in both depression and anxiety symptoms, and in substantially reducing suicidality among students over a 15-month period.	SS	Not Reported	Throughout the 3, 7, and 15-month follow-ups, the EMPATHY program consistently demonstrated effectiveness in reducing symptoms of depression and anxiety, as evidenced by statistically significant small effect sizes. Additionally, the program had a moderate and significant impact on reducing suicidal risk among students, indicating its sustained effectiveness in improving critical aspects of youth…
									d= -0.136 ( -0.200, -0.072) p < 0.001				d = -0.173 (-0.237, -0.109) p < 0.001				d = -0.138 (-0.202, -0.074) p < 0.001
				Reduce Anxiety	HAD		n=1884, 6.72 (±4.64)		5.95 (±4.77)				5.78 (±4.77)				5.98 (±4.87)
									d= -0.164 ( -0.028,-0.099) p < 0.001				d = -0.2 (-0.264, -0.136) p < 0.001				d = -0.156 (-0.219, -0.092) p < 0.001
				Reduce Suicid Risk	PHQ (Items 9,12, 13) Suicidility		n=1884, 117 (6.2 %)		84 (4.5%)				57 (3.0%)				73 (3.9%)
									d= -0.186 ( -0.227, -0.345), p < 0.001				d= -0.418 (-0.597, -0.24), p < 0.001				d= -0.268 (-0.433, -0.104) p < 0.001
	9	Hetrick et al, 2017,	The Reframe-IT intervention vs. Control & Effect Size / P value	Reduce Suicidal Ideation	SIQ	T0 (Baseline) T1 (2.5 months) T2 (5.5 months)	n= 26, 104.2 (46.7) in intervention VS. n=24, 103.4 (43.3) in control	2.5 M	n=18, −37.3 (39.1) in intervention VS. n= 21, −31.6 (42.8) in control	The Reframe-IT intervention shows a trend towards positive outcomes in reducing suicidal ideation and depression according to the SIQ, RADS, and CDRS-R measures at 2.5 months, with small effect sizes. However, the confidence intervals for these effect sizes include zero, indicating that these findings are not statistically significant	NSS	Not Applicable	_	_	_	5.5 M	n=13, −61.6 (41.6) in intervention vs. n=17, control −47.1 (42.3)	At 5.5 months, the Reframe-IT intervention showed potential benefits in lowering rates of suicidal ideation and depression, with small to moderate effect sizes, yet the non-significant results, indicated by wide confidence intervals, suggest these initial findings should be interpreted cautiously.	NSS	Not Reported	The Reframe-IT intervention suggested potential reductions in suicidal ideation and depression at 2.5 and 5.5 months, with small to moderate effect sizes. However, the evidence is inconclusive due to wide confidence intervals, non-significant p-values. considering small sample sizes and high dropout rates in this study may compromise the robustness of study findings, potentially reducing statisti…
									d= 0.138 (-0.491, 0.768)								d=0.3452 (-0.382, 1.072)
				Reduce Depression	RADS		n= 26, 32.2 (4.9) in intervention VS n=24, 32.2 (4.2) in control		n=18, −4.8 (7.8) in intervention VS. n= 21, −3.5 (4.8) in control								n=13, −9.5 (6.3) in intervention VS. n=17, −6.4 (7.3) in control
									d= 0.204 (-0.426, 0.835)								d= 0.45 (-0.281, 1.18)
				Reduce Depression	CDRS-R		n= 26, 59.1 (13.6) in intervention VS n=24, 55.9 (14.9) in control		n=18, −9.2 (15.6) in intervention VS. n= 21,−5.4 (16.9) in control								n=13, −16.1 (14.9) in intervention VS. n=17, −11.2 (19.3) in control
									d= 0.232 (-0.398, 0.864)								d= 0.279 (-0.446, 1.004)
	10	Whittaker et al 2017,New Zealand	MEMO-CBT vs MEMO Control & Effect Size/ P value	Fewer Depressive Symptoms	CDRS-R	T0 (Baseline) T1 ( 2 months ) T2 (12 months)	n=426, 21.42 (5.00) in MEMO CBT VS. n= 429, 21.55 (5.17) in control	2 M	n=418, 20.82 (6.21) in MEMO CBT VS. n=417, 20.41 (4.62) in control	At 2 months, the intervention showed no substantial effect on depression scores compared to control, with near-zero effect sizes and confidence intervals spanning zero, indicating no significant differences between groups.	NSS	Not Applicable	_	_	_	12 M	n= 394, 22.41 (6.84) in MEMO CBT VS. n=392, 22.38 (6.69) in control	After 12 M, the intervention’s effects on depression scales were minimal and statistically non-significant, indicating that the treatment did not have a discernible impact on the participants' depressive symptoms.	NSS	Not Reported	Considering the post intervention and 12-month follow-up, the MEMO CBT intervention did not demonstrate a significant effect on reducing depressive symptoms when compared to the control, with effect sizes remaining small and statistically non-significant at both time points.
									d= 0.075 (-0.061, 0.211)								d= 0.0044 (-0.135, 0.144), p = 0.274
					RADS-2		n=426, 52.79 (11.06) in MEMO CBT VS. n=429, 53.71 (10.80) in control		n=418, 48.92 (11.48) in MEMO CBT VS. n=417 48.53 (10.76) in control								n= 394, 48.62 (12.17) in MEMO CBT VS. n=392, 48.38 (11.42) in control
									d= 0.035 (-0.101, 0.171)								d= 0.0203 (-0.119, 0.160), P= 0.088
	11	Saulsberry et al 2013, USA	CATCH-IT-MI vs. CATCH-IT- BA & Effect Size/ P value	Reduce Depression	CESD-10	T0 (Baseline); T1 ( af intv 1.5 months ); T2 (12 months);	n=43, 11.89(6.13) in MI VS. n=40, 12.59(6.28) in BA	1.5 M	n=43, 8.95(7.43) in MI VS. n=40, 7.59(5.20) in BA	Post-intervention comparisons between CATCH-IT, MI, and BA groups showed no statistically significant differences, with all p-values above 0.05. The effect sizes, including the largest Cohen's d at -0.67, were small and not statistically significant. AS Confidence intervals for Cohen's d consistently included zero, indicating no reliable effect.	NSS	Not Applicable	_	_	_	12 M	n=43, 7.01(5.49) in MI VS. n=40, 6.60(4.69) in BA	At the 12-month mark, both MI and BA groups displayed similar outcomes with none of the measures showing statistically significant differences. Effect sizes were minor, and neither group experienced significant changes from baseline over the course of a year.	NSS	ES are reported within groups	From post-intervention to the 12-month follow-up, the CATCH-IT MI intervention performed similarly to BA in reducing depression and suicidal tendencies among teens. Both interventions showed comparable effectiveness, with no significant differences in outcomes. The small effect sizes and confidence intervals that spanned zero suggested that neither approach was superior.
									d = 0.211 (-0.221,0.642), p=0.33								d = 0.08 (-0.350, 0.510), p=0.96
				Reduce Depression	PHQ-A depressive disorder outcomes		n=43, 7.56(3.32) in MI VS. n=40, 7.13(4.34) in BA		n=43, 4.67(3.92) in MI VS. n=40, 5.00(4.34) in BA								n=43, 3.98（3.67）in MI VS. n=40, 4.18(4.83) in BA
									d= -0.08 (-0.510, 0.350), p= 0.718								d= -0.046 (-0.47, 0.38), p =0.83
				Reduce Suicidality	PHQ-A self-harm risk		n=43, 11.63% (n=5/43) in MI VS. n=40, 17.5% (n=7/40) in BA		n=43, 2.33% (n=1/43) in MI VS. n=40, 7.5% (n=3/40) in BA								n=43, 2.33% (n=1/43) in MI VS. 7.50 (n=3/40) in BA
									d=-0.67(-1.94,0.59), p= 0.271.								P = 0.27 (MI basline to one year ) P= 0.22 (BA basline to one year)
	12	Stallard et al., 2013	RAP-UK-Classroom-based CBT	Reduction in Depressive Symptoms in High risk participants	SMQ-27	T0 (Baseline) T1 ( 6 months ) T2 ( 12 months)	10.64 (4.91)	Not applicable	Not applicable	_	_	6 M	n= 330 , 9.22 (6.39)	at 6 months, RAP-UK-classroom-based CBT did not demonstrate a significant impact on depressive symptoms when compared to either the usual PSHE curriculum or a non-CBT attention control intervention.	NSS	12 M	n=296, 8.22 (6.45)	By the 12-month mark, neither RAP-UK-classroom-based CBT nor attention control showed statistically significant superiority in reducing depressive symptoms compared to usual PSHE.	NSS	NR	The absence of statistically significant differences among the groups at both the 6-month and 12-month follow-ups suggests that the RAP-UK- classroom-based CBT and AC-PSHE did not outperform the usual PSHE in reducing depressive symptoms. There is a trend suggesting that usual PSHE might be more beneficial than the intervention and active control than usual PHSE by school
			Attention control PSHE				10.60 (4.67)						n=341, 9.44 (5.84)				n=308, 8.50 (5.88)
			Control (usual PSHE)				10.56 (4.93)						n = 264, 8.61 (6.01)				zse4rf 6
			Effect size				_						Classroom-based CBT vs. Control: d = -0.098 (-0.063, 0.259) p = 0.259 Classroom-based CBT vs. attention control: -0.036 (-0.187, 0.115) p = 0.505				Classroom-based CBT vs. usual PSHE: d =-0.23 ( 0.059, 0.400) p = 0.067 Classroom-based CBT vs. attention control: d = 0.045 (-0.205, 0.114) p = 0.249
	13	Merry et al 2012, Newzealand	SPARX vs. TAU & Effect Size/ P value	Could reduce depressive symtoms	CDRS-R ( Using two tailed 95% confidence intervals, non-inferiority (not worse than 5.5 units inferior change on the children’s depression rating scale-revised)	T0 (Baseline) T1 ( af intv 2 months ) T2 ( 5 months)	n= 94, 43.02 (11.12) in SPARX VS. n=93, 42.09 (10.38) in control	2 M	n= 94, 33.92 (11.19) in SPARX VS. n=93, 35.07 (9.71) in control, Mean difference and CI 1.60(−1.21to4.41)	At the post-intervention point, since the 95% confidence interval for the difference in CDRS-R scores between the SPARX group and the TAU group is entirely above the non-inferiority margin of -5.5 and does not encompass this value, we can affirm that SPARX is statistically non-inferior to TAU in the treatment of adolescent depression.	SS	Not Applicable	_	_	_	5 M	n= 94,, 28.96 (9.11) in SPARX VS n=93, 29.37 (9.87) in control, Mean difference and CI −0.75(−3.61to2.12)	At the 5-month follow-up, the lower bound of the confidence interval (-3.61) for the mean difference in CDRS-R scores is above the non-inferiority margin of -5.5. Therefore, SPARX is considered non-inferior to the control treatment for reducing depressive symptoms in adolescents.	Intervention can be an alternative to control in non-inferior trial	CI 5.5 reference figure is reported	The SPARX treatment can be considered no worse than the control treatment and potentially even better (though not statistically proven to be better, as the CI includes values both less than and greater than zero, and the study was designed to test non-inferiority,
			Effect size					2 M	d = -0.11 ( -0.396, 0.177) P value =0.264							5 M	d = -0.043 (-0.329, 0.243) P= 0.609
	Legends:Brief Behavioral Therapy (BBT); Assisted Referral to Care (ARC); Mood and Feelings Questionnaire (MFQ); Screen for Anxiety Related Emotional Disorders (SCARED), Suicidality Index (SI) M=Months; INT= Intervention; Cont = Control; d= Cohen’s d Effect Size (ES); CI= 95 % Confidence Interval; p= P value; SS= Statistically Significant; NSS= Not Statistically Significant. WCV= Well-care Visit; …
